# Supplementary material for: Global landscape of phenazine biosynthesis and biodegradation reveals species-specific colonization patterns in agricultural soils and crop microbiomes
Source: eLife. 2020 Sep 15;9:e59726. doi: 10.7554/eLife.59726 (PMC7591250; doi:10.7554/eLife.59726)
Supplement: Supplementary file 5. [file elife-59726-supp5.xlsx]

## Sheet: Table S5 - Oligos used
Deletion constructed	Oligo name	Oligo sequence
Dyella_ΔphzA	upstream Flank Reverse	acgaattcgagctcggtacccGCCAGGCCGTCTGTTGCCGCCTCACGGTCG
Dyella_ΔphzA	upstream Flank forward	GCATTGATGAGAGGAGGTCCCGAGCCCGCCGGCAGGGCCGCAAGGGGTCCTGAGC
Dyella_ΔphzA	downstream Flank Reverse	GCGGCCCTGCCGGCGGGCTCGGGACCTCCTCTCATCAATGCATCTACTTCCGAAAAAGAATCCTTCTCC
Dyella_ΔphzA	downstream Flank forward	aggtcgactctagaggatccccCCTTATGCCGTGGCGGATGTGTTCACCGAGAACCCG
Dyella_ΔphzT	upstream Flank Reverse	cgaattcgagctcggtacccAACAGCGTGTTCAGCAACCTGGCGCCGGCGATCGAGACGC
Dyella_ΔphzT	upstream Flank forward	AGGCGGCTAGCCCTGCCGCGATCGATGGCGTAATTAGATAATCGCCGCGGCCTGCATTTTATTCGG
Dyella_ΔphzT	downstream Flank Reverse	CGGCGATTATCTAATTACGCCATCGATCGCGGCAGGGCTAGCCGCCTTTCAGCC
Dyella_ΔphzT	downstream Flank forward	aggtcgactctagaggatccccGCTGCGCCTGACCATCGGCGCATCCGATTTC
